# Supplementary material for: Salidroside Improves Chronic Stress Induced Depressive Symptoms Through Microglial Activation Suppression
Source: Front Pharmacol. 2021 Jun 8;12:635762. doi: 10.3389/fphar.2021.635762 (PMC8217647; doi:10.3389/fphar.2021.635762)
Supplement: Supplementary file 1 [file DataSheet1.zip]

Archive with 65 entries (40 files):
- animal samples-WB supplementary materials/
- animal samples-WB supplementary materials/hippo-iNOS/
- animal samples-WB supplementary materials/hippo-iNOS/hippo-b-tubulin 1/
- animal samples-WB supplementary materials/hippo-iNOS/hippo-b-tubulin 1/hippo-b-tubulin+Marker.jpg
- animal samples-WB supplementary materials/hippo-iNOS/hippo-b-tubulin 1/hippo-b-tubulin.tif
- animal samples-WB supplementary materials/hippo-iNOS/hippo-inos 1/
- animal samples-WB supplementary materials/hippo-iNOS/hippo-inos 1/hippo-inos+Marker.jpg
- animal samples-WB supplementary materials/hippo-iNOS/hippo-inos 1/hippo-inos.tif
- animal samples-WB supplementary materials/hippo-iNOS/hippo-inos 2/
- animal samples-WB supplementary materials/hippo-iNOS/hippo-inos 2/hippo-inos+Marker.jpg
- animal samples-WB supplementary materials/hippo-iNOS/hippo-inos 2/hippo-inos.tif
- animal samples-WB supplementary materials/hippo-iNOS/hippo-inos 3/
- animal samples-WB supplementary materials/hippo-iNOS/hippo-inos 3/hippo-inos +Marker.jpg
- animal samples-WB supplementary materials/hippo-iNOS/hippo-inos 3/hippo-inos .tif
- animal samples-WB supplementary materials/hippo-p-erk/
- animal samples-WB supplementary materials/hippo-p-erk/hippo erk 1/
- animal samples-WB supplementary materials/hippo-p-erk/hippo erk 1/hippo erk .tif
- animal samples-WB supplementary materials/hippo-p-erk/hippo erk 1/hippo erk+Marker.jpg
- animal samples-WB supplementary materials/hippo-p-erk/hippo p-ERK  1/
- animal samples-WB supplementary materials/hippo-p-erk/hippo p-ERK  1/hippo p-ERK+Marker.jpg
- animal samples-WB supplementary materials/hippo-p-erk/hippo p-ERK  1/hippo p-ERK.tif
- animal samples-WB supplementary materials/hippo-p-erk/hippo p-erk 2/
- animal samples-WB supplementary materials/hippo-p-erk/hippo p-erk 2/hippo p-erk +Marker.jpg
- animal samples-WB supplementary materials/hippo-p-erk/hippo p-erk 2/hippo p-erk .tif
- animal samples-WB supplementary materials/hippo-p-erk/hippo p-erk 3/
- animal samples-WB supplementary materials/hippo-p-erk/hippo p-erk 3/hippo p-erk +Marker.jpg
- animal samples-WB supplementary materials/hippo-p-erk/hippo p-erk 3/hippo p-erk .tif
- animal samples-WB supplementary materials/hippo-p-erk/hippo p-erk 4/
- animal samples-WB supplementary materials/hippo-p-erk/hippo p-erk 4/hippo p-erk +Marker.jpg
- animal samples-WB supplementary materials/hippo-p-erk/hippo p-erk 4/hippo p-erk .tif
- animal samples-WB supplementary materials/hippo-p-p38/
- animal samples-WB supplementary materials/hippo-p-p38/hippo p38  1/
- animal samples-WB supplementary materials/hippo-p-p38/hippo p38  1/hippo p38  +Marker.jpg
- animal samples-WB supplementary materials/hippo-p-p38/hippo p38  1/hippo p38 .tif
- animal samples-WB supplementary materials/hippo-p-p38/hippo p38 2/
- animal samples-WB supplementary materials/hippo-p-p38/hippo p38 2/hippo p38 +Marker.jpg
- animal samples-WB supplementary materials/hippo-p-p38/hippo p38 2/hippo p38.tif
- animal samples-WB supplementary materials/hippo-p-p38/hippo pp38 1/
- animal samples-WB supplementary materials/hippo-p-p38/hippo pp38 1/hippo pp38 +Marker.jpg
- animal samples-WB supplementary materials/hippo-p-p38/hippo pp38 1/hippo pp38.tif
- animal samples-WB supplementary materials/hippo-p-p38/hippo pp38 2/
- animal samples-WB supplementary materials/hippo-p-p38/hippo pp38 2/hippo pp38 .tif
- animal samples-WB supplementary materials/hippo-p-p38/hippo pp38 2/hippo pp38+Marker.jpg
- animal samples-WB supplementary materials/hippo-p-p38/hippo pp38 3/
- animal samples-WB supplementary materials/hippo-p-p38/hippo pp38 3/hippo pp38 +Marker.jpg
- animal samples-WB supplementary materials/hippo-p-p38/hippo pp38 3/hippo pp38.tif
- animal samples-WB supplementary materials/hippo-p-p65/
- animal samples-WB supplementary materials/hippo-p-p65/hippo p65 1/
- animal samples-WB supplementary materials/hippo-p-p65/hippo p65 1/hippo p65 +Marker.jpg
- animal samples-WB supplementary materials/hippo-p-p65/hippo p65 1/hippo p65 .tif
- animal samples-WB supplementary materials/hippo-p-p65/hippo pp65 1/
- animal samples-WB supplementary materials/hippo-p-p65/hippo pp65 1/hippo pp65 +Marker.jpg
- animal samples-WB supplementary materials/hippo-p-p65/hippo pp65 1/hippo pp65 .tif
- animal samples-WB supplementary materials/hippo-p-p65/hippo pp65 2/
- animal samples-WB supplementary materials/hippo-p-p65/hippo pp65 2/hippo pp65 +Marker.jpg
- animal samples-WB supplementary materials/hippo-p-p65/hippo pp65 2/hippo pp65 .tif
- animal samples-WB supplementary materials/hippo-p-p65/hippo pp65 3/
- animal samples-WB supplementary materials/hippo-p-p65/hippo pp65 3/hippo pp65 +Marker.jpg
- animal samples-WB supplementary materials/hippo-p-p65/hippo pp65 3/hippo pp65 .tif
- animal samples-WB supplementary materials/hippo-p-p65/hippo pp65 4/
- animal samples-WB supplementary materials/hippo-p-p65/hippo pp65 4/hippo pp65 +Marker.jpg
- animal samples-WB supplementary materials/hippo-p-p65/hippo pp65 4/hippo pp65 .tif
- animal samples-WB supplementary materials/hippo-p-p65/hippo pp65 5/
- animal samples-WB supplementary materials/hippo-p-p65/hippo pp65 5/hippo pp65 +Marker.jpg
- animal samples-WB supplementary materials/hippo-p-p65/hippo pp65 5/hippo pp65.tif
