# Supplementary material for: Salidroside Improves Chronic Stress Induced Depressive Symptoms Through Microglial Activation Suppression
Source: Front Pharmacol. 2021 Jun 8;12:635762. doi: 10.3389/fphar.2021.635762 (PMC8217647; doi:10.3389/fphar.2021.635762)
Supplement: Supplementary file 2 [file DataSheet2.zip]

Archive with 57 entries (34 files):
- cell samples-WB supplementary materials/
- cell samples-WB supplementary materials/iNOS/
- cell samples-WB supplementary materials/iNOS/FY b-tubulin  1/
- cell samples-WB supplementary materials/iNOS/FY b-tubulin  1/FY b-tubulin  .tif
- cell samples-WB supplementary materials/iNOS/FY b-tubulin  1/FY b-tubulin +Marker.jpg
- cell samples-WB supplementary materials/iNOS/FY inos 1/
- cell samples-WB supplementary materials/iNOS/FY inos 1/FY inos +Marker.jpg
- cell samples-WB supplementary materials/iNOS/FY inos 1/FY inos .tif
- cell samples-WB supplementary materials/iNOS/FY inos 2/
- cell samples-WB supplementary materials/iNOS/FY inos 2/FY inos +Marker.jpg
- cell samples-WB supplementary materials/iNOS/FY inos 2/FY inos .tif
- cell samples-WB supplementary materials/iNOS/FY iNOS 3/
- cell samples-WB supplementary materials/iNOS/FY iNOS 3/FY iNOS +Marker.jpg
- cell samples-WB supplementary materials/iNOS/FY iNOS 3/FY iNOS .tif
- cell samples-WB supplementary materials/p-Erk/
- cell samples-WB supplementary materials/p-Erk/erk 1/
- cell samples-WB supplementary materials/p-Erk/erk 1/erk +Marker.jpg
- cell samples-WB supplementary materials/p-Erk/erk 1/erk .tif
- cell samples-WB supplementary materials/p-Erk/P-erk 1/
- cell samples-WB supplementary materials/p-Erk/P-erk 1/P-erk +Marker.jpg
- cell samples-WB supplementary materials/p-Erk/P-erk 1/P-erk .tif
- cell samples-WB supplementary materials/p-Erk/P-erk 2/
- cell samples-WB supplementary materials/p-Erk/P-erk 2/P-erk +Marker.jpg
- cell samples-WB supplementary materials/p-Erk/P-erk 2/P-erk .tif
- cell samples-WB supplementary materials/p-Erk/P-erk 3/
- cell samples-WB supplementary materials/p-Erk/P-erk 3/P-erk +Marker.jpg
- cell samples-WB supplementary materials/p-Erk/P-erk 3/P-erk .tif
- cell samples-WB supplementary materials/p-p38/
- cell samples-WB supplementary materials/p-p38/P-P38 1/
- cell samples-WB supplementary materials/p-p38/P-P38 1/P-P38 +Marker.jpg
- cell samples-WB supplementary materials/p-p38/P-P38 1/P-P38 .tif
- cell samples-WB supplementary materials/p-p38/P-p38 2/
- cell samples-WB supplementary materials/p-p38/P-p38 2/P-p38 +Marker.jpg
- cell samples-WB supplementary materials/p-p38/P-p38 2/P-p38 .tif
- cell samples-WB supplementary materials/p-p38/P-p38 3/
- cell samples-WB supplementary materials/p-p38/P-p38 3/P-p38 +Marker.jpg
- cell samples-WB supplementary materials/p-p38/P-p38 3/P-p38 .tif
- cell samples-WB supplementary materials/p-p38/P38  1/
- cell samples-WB supplementary materials/p-p38/P38  1/P38  +Marker.jpg
- cell samples-WB supplementary materials/p-p38/P38  1/P38  .tif
- cell samples-WB supplementary materials/p-p65/
- cell samples-WB supplementary materials/p-p65/PP65 1/
- cell samples-WB supplementary materials/p-p65/PP65 1/pP65 +Marker.jpg
- cell samples-WB supplementary materials/p-p65/PP65 1/pP65 .tif
- cell samples-WB supplementary materials/p-p65/PP65 2/
- cell samples-WB supplementary materials/p-p65/PP65 2/pP65 +Marker.jpg
- cell samples-WB supplementary materials/p-p65/PP65 2/pP65 .tif
- cell samples-WB supplementary materials/p-PAX/
- cell samples-WB supplementary materials/p-PAX/FY pax-S83 2/
- cell samples-WB supplementary materials/p-PAX/FY pax-S83 2/pax-S83 .tif
- cell samples-WB supplementary materials/p-PAX/FY pax-S83 2/pax-S83+Marker.jpg
- cell samples-WB supplementary materials/p-PAX/FY paxillin 1/
- cell samples-WB supplementary materials/p-PAX/FY paxillin 1/paxillin +Marker.jpg
- cell samples-WB supplementary materials/p-PAX/FY paxillin 1/paxillin .tif
- cell samples-WB supplementary materials/p-PAX/FY paxillin s83 1/
- cell samples-WB supplementary materials/p-PAX/FY paxillin s83 1/paxillin s83 +Marker.jpg
- cell samples-WB supplementary materials/p-PAX/FY paxillin s83 1/paxillin s83 .tif
